# Supplementary material for: Pharmacological targeting of the novel β-catenin chromatin-associated kinase p38α in colorectal cancer stem cell tumorspheres and organoids
Source: Cell Death Dis. 2021 Mar 25;12(4):316. doi: 10.1038/s41419-021-03572-4 (PMC7994846; doi:10.1038/s41419-021-03572-4)
Supplement: Supplementary file 1 — supplementary table [file 41419_2021_3572_MOESM1_ESM.xlsx]

## Sheet: QPCR
QPCR PRIMERS
Gene	Sequence
p38α FW	5'-CCTGAGATCATGCTGAACTGGA
p38α RV	5'-CCATTATGCATCCCACTGACC
SOX9 FW	5ʹ-CAA GAA GGA CCA CCC GGA TT
SOX9 RV	5ʹ-AAG ATG GCG TTG GGG GAG AT
Cyclin D1 FW	5'-CGTGGCCTCTAAGATGAAGGA
Cyclin D1 RV	5'-CGGTGTAGATGCACAGCTTCT
CD44 FW	5'-GACCTGCAGGTATGGGTTCATAG
CD44 RV	5'-CAGATGGAGTTGGGGTGGATCC
c-Met FW	5'-TTCAGAAAAGGATGGGCGC
c-Met RV	5'-CAGCTATACCCAGGCTGGTCA
TCF7 FW	5'-CAGCTATACCCAGGCTGGTCA
TCF7 RV	5'-CTTTTCCCTCGACCGCCT
Survivin FW	5'-GACGACCCCATGCAAAGG
Survivin RV	5'-TTTCTCCGCAGTTTCCTCAAA
c-Myc FW	5’- ACGCGCGCCCATTAATAC
c-Myc RV	5’- GCCGCGCTTTGATCAAGA
Axin2 FW	5ʹ-CAACACCAGGCGGAACGAA
Axin2 RV	5ʹ-GCCCAATAAGGAGTGTAAGGACT
LEF1 FW	5′-AGAACACCCCGATGACGGA
LEF1 RV	5′-GAGGGTCCCTTGTTGTAGAGG
Ascl2 FW	5’-CGTGAAGCTGGTGAACTTGG
Ascl2 RV	5’-GGATGTACTCCACGGCTGAG

## Sheet: ChIP
ChIP PRIMERS
Gene	Sequence	Genomic locations
c-Myc FW	5’- TCCGATTCTCCTGGAATCGTTG	chr8:127737313
c-Myc RV	5’- GCAGTTCCTCCGCATCTCG	chr8:127737430
CD44 FW	5’-ACACTCCAGGTTCCCCGACCC	chr11:35138936
CD44 RV	5’-GAAGGACACACCCAAGCAAGG	chr11:35139096
c-Met FW	5’-CGCTTATCTCCGGCTGTGCTAAC	chr7:116671932
c-Met RV	5’- CTGCCTCGCGTGCTGTCCGTC	chr7:116672193
p16 FW	5’-AGCCGTTTTACACGCAGGAG	chr9:21975424
p16 RV	5’-CCACCGAGAATCGAAATCAC	chr9:21975599
Cyclin D1 FW	5’-GCTTTCCATTCAGAGGTGTG	chr11:69640233
Cyclin D1 RV	5’-CCGAAAATTCCAGCAGCAGC	chr11:69640418
Survivin FW	5’-CGCGTTCTTTGAAAGCAGTC	chr17:78214049
Survivin RV	5’- CAAATCTGGCGGTTAATGGC	chr17:78214279
LEF1 FW	5’-GCTTCCGCCCGCTGTCCTGCTG	chr4:108167750
LEF1 RV	5’-TCCGGAGAGTTGGGGCATCCC	chr4:108167900
TCF7 FW	5’- GAGGGAGAGGCGTCCAATAC	chr5:134113502
TCF7 RV	5’- GCTCCCCTAGCAGGTTTCTG	chr5:134113614
Axin2 FW	5’-AAAGGCTCCTGTGTAGGTGGC	chr17:65539367
Axin2 RV	5’-AAAGGCTCCTGTGTAGGTGGC	chr17:65539602

## Sheet: siRNA
siRNA	Sequence
siRNA CTRL	5′-GAUUGAAGAUUUGAUUCUA
siRNA p38α (#1)	5’-CCUAAAACCUAGUAAUCUAUU
siRNA p38α (#2)	5'-GUGAAAUGUCAGAAGCUUA

## Sheet: Plasmid
Cloning primers	Sequence
EcoRI p38α FW	5'-CCAGCGGATCCATGTCTCAGGAGAGGCCCACG
NotI p38α RV	5'-CTCGAGCGGCCGCTCAGGACTCCATCTCTTCTTGGTC
HindIII HAHA FW	5’-GACCCAAGCTTATGATAGATCTGATATCGGTACCTGG
BamHI HAHA RV	5’-GACATGGATCCTGCGTAATCTGGAACATCG
BamHI p300 (302) FW	5’-CCGCGTGGATCCATGGGTCAACAGCCAGCCCCGC
NotI p300 (530) RV	5’-TCACGATGCGGCCGCTTAGTCAGAAAGAAGACTCGGC
Infusion beta-catenin FW	5’-TTGTATTTCCAGGGCATGGCTACTCAAGCTGATT
Infusion beta-catenin RV	5’-CAAGCTTCGTCATCACTTGTCATCGTCGTCCTTGTAGTC
KpnI -1194 c-myc FW	5’-ATCGTGGTACCTTGTCCCCGTCTCCGGGAGGG
HindIII -484 c-myc RV	5’-GAATGCCAAGCTTGCGGCTGTTCCCACTCGCG
